# Supplementary material for: ABI1‐based expression signature predicts breast cancer metastasis and survival
Source: Mol Oncol. 2022 Jan 26;16(14):2632–57. doi: 10.1002/1878-0261.13175 (PMC9297774; doi:10.1002/1878-0261.13175)
Supplement: Supplementary file 2 — Table S1. Gene list for prognostic signatures and associated probes/probsets represented by Rosetta (Merk) and Affymetrix U133‐A & B microarrays. Table S2. Results of 1D DDg survival prediction (DFS and DMFS) for Rosetta and Metadata sets. Table S3. 1D‐DDg by ABI1 expression level suggests significant metastasis events enrichment in a high‐risk group (DMFS time). Table S4. Survival significant prognostic genes encoding WAVE complex and NDEL gene are correlated with expression of ABI1. METABRIC breast cancer Dataset (n = 1904). Table S5. Significance of association between the survival stratification grouping (by DMFS) and metastatic events (A, B) and our estimations of the probability of metastasis risk events (C,D). Table S6. Abi1‐based signature predicts distant metastatic events more accurately than commonly used clinical factors. Cox univariate and multivariate hazards proportional models analysis compares the ABI1‐based 7‐gene metastasis risk classifier (low, moderate, high risks by SVWg), ESR status (ER(+), ER(‐)), and lymph node status (LN(+), LN(‐)) to predict metastatic events in the Rosetta cohort. Table S7. Basal‐like vs. luminal cell type markers in primary breast tumors of Abi1 KO mice. Table S8. Mouse breast pathology Ki67 and grading data. Table S9. Data and statistical analysis of pulmonary node metastases size characteristics. Table S10. Primary tumor size kinetic data. [file MOL2-16-2632-s001.xlsx]

## Sheet:  S1
Table S1. Gene list for prognostic signatures and associated probes/probsets representing by Rosetta (Merk) and Affymetrix U133-A & B microarrays.
Gene Symbol	Refseq ID	Entrez ID	Ensembl ID	Description	Gene_chrom	Rosetta probe IDs	Affy probe IDs
ABI1	NM_005470	10006	ENSG00000136754	abl-interactor 1	chr10	10012674234	209027_s_at
BRK1	NM_018462	55845	ENSG00000254999	BRICK1 Subunit Of SCAR/WAVE Actin Nucleating Complex	chr3	10012685694	224575_at
CYFIP1	NM_014608	23191	ENSG00000273749	cytoplasmic FMR1 interacting protein 1	chr15	10012680036	208923_at
CYFIP2	NM_001037333	26999	ENSG00000055163	cytoplasmic FMR1 interacting protein 2	chr5	10012678764	215785_s_at
NDEL1	NM_001025579	81565	ENSG00000166579	Nuclear Distribution Protein NudE-Like 1	chr17	10012684491	208093_s_at
RAC1	NM_006908	5879	ENSG00000136238	Rac Family Small GTPase 1	chr7	10012688805	208641_s_at
WASF3	NM_006646	10810	ENSG00000132970	WAS protein family, member 3	chr13	10012678244	204042_at
Some genes were represented by more then one probes/probsets; only one most reliable an significal prob set was selected.

## Sheet:  S2
Table S2. Results of 1D DDg survival prediction (DFS and DMFS) for Rosetta and Metadata sets
Rosetta_DFS
Rosetta probe IDs	Gene	Refseq	Entrez ID	Description	p-value (Wald test)	Rank	Weights	cutoff	model design	mean group1	mean group2	p-value of means difference	n group 1	n group 2
10012674234	ABI1	NM_005470	10006	abl-interactor 1	0.0251094	5	0.120652	0.153143	Oncogene-like	0.039226	0.216906	3.09328e-41	210	85
10012680036	CYFIP1	NM_014608	23191	cytoplasmic FMR1 interacting protein 1	0.0084158	3	0.156448	0.0885401	Oncogene-like	0.025743	0.202989	7.00274e-39	77	218
10012678764	CYFIP2	NM_001037333	26999	cytoplasmic FMR1 interacting protein 2	0.00279715	2	0.192517	-0.688879	Tumor suppressor-like	-0.595292	-0.773295	6.99645e-46	190	105
10012678244	WASF3	NM_006646	10810	WAS protein family, member 3	0.109957	7	0.0722919	-1.07742	Tumor suppressor-like	-0.923142	-1.18814	2.62814e-42	206	89
10012685694	BRK1	NM_018462	55845	BRICK1 Subunit Of SCAR/WAVE Actin Nucleating Complex	0.0517097	6	0.0969966	-0.455811	Oncogene-like	-0.556033	-0.374499	7.97819e-21	262	33
10012688805	RAC1	NM_006908	5879	ras-related C3 botulinum toxin substrate 1 (rho family, small GTP binding protein Rac1)	0.0014858	1	0.213234	0.346808	Oncogene-like	0.267419	0.418392	9.44852e-50	140	155
10012684491	NDEL1	NM_001025579	81565	nudE nuclear distribution gene E homolog (A. nidulans)-like 1	0.0109394	4	0.14786	0.307146	Tumor suppressor-like	0.357545	0.220186	3.05119e-36	69	226
Rosetta_DMFS
Rosetta probe IDs	Gene	Refseq	Entrez ID	Description	p-value (Wald test)	Rank	Weights	cutoff	model design	mean group1	mean group2	p-value of means difference	n group 1	n group 2
10012674234	ABI1	NM_005470	10006	abl-interactor 1	0.0611559	6	0.0893631	0.193863	Oncogene-like	0.0573217	0.245102	1.09552e-29	243	52
10012680036	CYFIP1	NM_014608	23191	cytoplasmic FMR1 interacting protein 1	0.00483741	3	0.172873	0.0885401	Oncogene-like	0.025743	0.202989	7.00274e-39	77	218
10012678764	CYFIP2	NM_001037333	26999	cytoplasmic FMR1 interacting protein 2	0.00157239	2	0.209313	-0.688879	Tumor suppressor-like	-0.595292	-0.773295	6.99645e-46	190	105
10012678244	WASF3	NM_006646	10810	WAS protein family, member 3	0.126034	7	0.0671602	-1.26834	Tumor suppressor-like	-0.981708	-1.37597	1.75821e-11	279	16
10012685694	BRK1	NM_018462	55845	BRICK1 Subunit Of SCAR/WAVE Actin Nucleating Complex	0.0259416	5	0.118415	-0.455811	Oncogene-like	-0.556033	-0.374499	7.97819e-21	262	33
10012688805	RAC1	NM_006908	5879	ras-related C3 botulinum toxin substrate 1 (rho family, small GTP binding protein Rac1)	0.00144056	1	0.212152	0.346808	Oncogene-like	0.267419	0.418392	9.44852e-50	140	155
10012684491	NDEL1	NM_001025579	81565	nudE nuclear distribution gene E homolog (A. nidulans)-like 1	0.0177484	4	0.130723	0.295306	Tumor suppressor-like	0.344884	0.21232	2.62682e-42	89	206
Metadata_DFS
Probe	Gene	Refseq	Entrez ID	Description	p-value (Wald test)	Rank	Weights	cutoff	model design	mean group1	mean group2	p-value of means difference	n group 1	n group 2
209027_s_at	ABI1	NM_005470	10006	abl-interactor 1	0.00833887	4	0.14247	8.04	Oncogene-like	7.42064	8.18	1.30985e-09	236	13
208923_at	CYFIP1	NM_014608	23191	cytoplasmic FMR1 interacting protein 1	0.00182406	2	0.187705	9.11	Oncogene-like	8.85067	9.22103	3.60244e-23	210	39
215785_s_at	CYFIP2	NM_001037333	26999	cytoplasmic FMR1 interacting protein 2	0.00737373	3	0.146131	6.32	Tumor supressor-like	7.01561	5.96887	6.09443e-29	196	53
204042_at	WASF3	NM_006646	10810	WAS protein family, member 3	0.0101988	5	0.136477	7.3	Oncogene-like	6.70714	7.512	2.46954e-16	224	25
224575_at	BRK1	NM_018462	55845	BRICK1 Subunit Of SCAR/WAVE Actin Nucleating Complex	0.0330466	6	0.101486	9.04	Oncogene-like	8.83113	9.40867	6.04065e-29	53	196
208641_s_at	RAC1	NM_006908	5879	ras-related C3 botulinum toxin substrate 1 (rho family, small GTP binding protein Rac1)	0.000504113	1	0.225981	9.81	Oncogene-like	9.58671	10.0084	2.03994e-39	158	91
208093_s_at	NDEL1	NM_001025579	81565	nudE nuclear distribution gene E homolog (A. nidulans)-like 1	0.134319	7	0.0597502	7.1	Tumor supressor-like	7.47555	7.0195	1.23378e-13	229	20
Metadata_DMFS
Probe	Gene	Refseq	Entrez ID	Description	p-value (Wald test)	Rank	Weights	cutoff	model design	mean group1	mean group2	p-value of means difference	n group 1	n group 2
209027_s_at	ABI1	NM_005470	10006	abl-interactor 1	0.0229987	4	0.105223	8.04	Oncogene-like	7.42064	8.18	1.30985e-09	236	13
208923_at	CYFIP1	NM_014608	23191	cytoplasmic FMR1 interacting protein 1	0.0692331	7	0.0744831	8.75	Tumor supressor-like	8.98974	8.65333	1.8861e-31	189	60
215785_s_at	CYFIP2	NM_001037333	26999	cytoplasmic FMR1 interacting protein 2	0.000147904	1	0.245991	6.11	Tumor supressor-like	6.95056	5.82829	2.5517e-21	214	35
204042_at	WASF3	NM_006646	10810	WAS protein family, member 3	0.00167169	3	0.178348	6.42	Tumor supressor-like	6.95844	6.1094	8.58067e-28	199	50
224575_at	BRK1	NM_018462	55845	BRICK1 Subunit Of SCAR/WAVE Actin Nucleating Complex	0.0567081	6	0.0800496	9.21	Oncogene-like	8.94217	9.45753	7.67433e-38	83	166
208641_s_at	RAC1	NM_006908	5879	ras-related C3 botulinum toxin substrate 1 (rho family, small GTP binding protein Rac1)	0.000281689	2	0.228021	9.78	Oncogene-like	9.57507	9.99192	1.18141e-40	150	99
208093_s_at	NDEL1	NM_001025579	81565	nudE nuclear distribution gene E homolog (A. nidulans)-like 1	0.0428201	5	0.0878851	7.1	Tumor supressor-like	7.47555	7.0195	1.23378e-13	229	20

## Sheet: S3
Table S3. 1D-DDg by ABI1 expression level suggests significant metastasis events enrichment in high risk group (DMFS time)
A: Rosetta	Sample_id	Metastasis TIME(year)	EVENT: metastais	10012674234 (expression signal)	ABI1 (1:no metastases; 2: metasatases)	Gene	ABI1	B. Metadata	Sample_id	Metastasis TIME(year)	EVENT: metastais	X209027_s_at (log2 expression signal)	ABI1 (1:no metastases; 2: metasatases)	Gene	ABI1
	123	14.2615	0	0.222723	2	Probe	10012674234		X146B39	0.67	1	8.1	2	Probe Sets	209027_s_at
	135	9.3306	0	0.306723	2	Refseq	NM_005470		X164B81	11.33	0	8.13	2	Refseq	NM_005470
	140	5.5551	0	0.202723	2	EntrezID	10006		X182B43	11.08	0	8.12	2	EntrezID	10006
	147	1.60986	1	0.217723	2	Description	abl-interactor 1		X187B36	0	1	8.06	2	Description	abl-interactor 1
	148	18.3409	0	0.260723	2	K-M: p-value (Log-rank test)	0.0611559		X226C06	10.75	0	8.79	2	K-M: p-value (Log-runk test)	0.0229987
	150	0.960986	1	0.198723	2	Rank	6		X256C45	1.25	1	8.05	2	Rank	4
	151	14.0123	1	0.302723	2	Weights	0.0893631		X269C68	0	0	8.05	2	Weights	0.105223
	159	4.44627	1	0.198723	2	cutoff	0.193863		X279C61	10.17	0	8.2	2	cutoff	8.04
	163	15.8193	0	0.219723	2	survival model design	Oncogene-like		X311A27	1.75	1	8.13	2	survival model design	Oncogene-like
	164	5.66461	0	0.217723	2	mean_group1	0.0573217		X314B55	9.58	1	8.18	2	mean_group1	7.42064
	166	1.61259	1	0.202723	2	mean_group2	0.245102		X50A91	9.08	1	8.11	2	mean_group2	8.18
	167	15.3238	0	0.225723	2	p-value_of_means_difference	1.09552e-29		X54A09	12.58	0	8.14	2	p-value_of_means_difference	1.30985e-09
	169	14.8857	0	0.226723	2	n_group1	243		X66A84	1.25	1	8.28	2	n_group1	236
	177	8.92539	1	0.208143	2	n_group2	52		X100B08	11.83	0	6.8	1	n_group2	13
	202	3.37845	1	0.223143	2	Metasatasis enrichment analysis			X101B88	11.83	0	7.4	1	Metasatasis enrichment analysis
	210	11.2033	0	0.282143	2	one-sided p-value	0.05		X102B06	11.83	0	7.05	1	one-sided p-value	0.0329
	212	12.1451	0	0.206143	2	(by Exact Ratio of Two Binomial Proportions test)			X103B41	11.75	0	7.26	1	(by Exact Ratio of Two Binomial Proportions test)
	214	7.47707	1	0.201143	2	1. Binomial Proportions 1 ( BP-1) no metastaes	0.321		X104B91	3.58	0	7.56	1	1. Binomial Proportions 1 ( BP-1) no metastaes	0.2754
	215	10.3518	0	0.383143	2	2. Binomial Proportions 2 ( BP-2) metastaes	0.4423		X105B13	11.75	0	7.15	1	2. Binomial Proportions 2 ( BP-2) metastaes	0.5385
	220	10.3272	0	0.247143	2	Ratio of Proportions: BP-2/BP-1	1.379		X106B55	6.92	1	7.14	1	Ratio of Proportions: BP-2/BP-1	1.955
	221	10.3765	0	0.224143	2	Std. Error: (pooled estimate of stdev of piHat_2-piHat_1)	0.0725		X10B88	11.33	0	7.87	1	Std. Error: (pooled estimate of stdev of piHat_2-piHat_1)	0.1292
	222	2.25325	1	0.221143	2				X110B34	11.67	0	8.02	1
	226	2.66119	0	0.363143	2				X111B51	0.5	1	7.66	1
	227	3.35661	1	0.246143	2				X112B55	0.92	1	6.91	1
	228	1.22382	1	0.264143	2				X113B11	3.08	1	7.23	1
	229	1.61807	1	0.279143	2				X114B68	11.17	0	6.96	1
	230	0.271047	1	0.216143	2				X11B47	7.42	0	7.54	1
	231	3.58111	1	0.262143	2				X120B73	11.58	0	7.21	1
	235	6.51609	0	0.203083	2				X122B81	11.17	0	7.58	1
	236	2.48323	0	0.233083	2				X124B25	5	1	7.63	1
	238	1.84531	1	0.242083	2				X127B00	1.92	1	7.3	1
	239	8.09309	0	0.215083	2				X128B48	4.58	0	7.64	1
	241	2.00411	1	0.194083	2				X130B92	4.42	1	7.21	1
	249	5.31691	0	0.201083	2				X131B79	1.75	1	7.73	1
	251	9.40725	0	0.202083	2				X134B33	2	1	7.33	1
	270	2.96236	0	0.247083	2				X135B40	9.5	1	7.41	1
	306	10.2012	0	0.282863	2				X136B04	11.5	0	7.54	1
	307	1.96578	1	0.324863	2				X137B88	10.5	1	7.76	1
	326	8.29843	0	0.279863	2				X138B34	11.5	0	7.47	1
	328	5.577	0	0.203863	2				X139B03	0.33	1	7.52	1
	329	2.13005	0	0.206863	2				X13B79	10.83	0	7.69	1
	338	6.3436	0	0.196863	2				X140B91	11.5	0	7.32	1
	363	4.97194	1	0.197763	2				X142B05	11.5	0	7.06	1
	371	1.96852	1	0.233763	2				X143B81	2.17	0	7.23	1
	385	1.94661	1	0.299763	2				X144B49	11.5	0	7.57	1
	387	8.21355	0	0.244763	2				X145B10	11.42	0	7.9	1
	402	7.37851	0	0.492143	2				X147B19	5.08	0	7.17	1
	103	4.95277	1	0.194143	2				X14B98	10.83	0	7.59	1
	110	2.16838	1	0.206143	2				X150B81	11.42	0	6.51	1
	113	0.996578	1	0.280143	2				X151B84	11.42	0	6.98	1
	117	5.30322	0	0.217143	2				X152B99	2.08	0	7.41	1
	120	10.0972	0	0.316143	2				X153B09	11.42	0	7.58	1
	122	14.8172	0		1				X154B42	3.42	1	7.59	1
	124	6.64476	0		1				X155B52	11.42	0	7.34	1
	125	7.74812	0		1				X156B01	11.42	0	7.22	1
	126	6.31896	1		1				X158B84	8.5	0	7.68	1
	127	4.66256	1		1				X159B47	6.5	1	7.23	1
	128	8.73922	0		1				X15C94	4.42	0	7.63	1
	129	7.56742	0		1				X160B16	5.5	0	7.23	1
	130	7.29637	0		1				X161B31	11.42	0	7.12	1
	131	4.66256	0		1				X162B98	8.92	1	7.1	1
	132	5.86721	0		1				X163B27	11.33	0	7.2	1
	133	8.64887	0		1				X165B72	1.5	1	7.61	1
	134	6.99521	1		1				X166B79	11.33	0	7.43	1
	136	3.43874	1		1				X168B51	5.33	0	7.77	1
	137	15.3292	0		1				X169B79	11.33	0	7.91	1
	138	3.47433	1		1				X16C97	3.58	1	7.68	1
	139	12.7666	0		1				X170B15	4.08	1	7.76	1
	141	1.40178	1		1				X171B77	7	1	7.22	1
	142	15.1348	0		1				X172B19	11.25	0	7.67	1
	144	14.1273	0		1				X173B43	11.25	0	7.51	1
	145	5.48665	0		1				X174B41	3.33	1	7.07	1
	146	3.65503	1		1				X175B72	0	1	7.56	1
	149	17.2402	0		1				X176B74	6	0	7.22	1
	153	1.17728	1		1				X177B67	6.83	1	7.62	1
	154	15.1047	0		1				X178B74	7.42	0	7.67	1
	155	0.930869	1		1				X179B28	2.33	1	7.56	1
	156	17.6591	0		1				X17C40	1.92	0	7.73	1
	157	7.87406	0		1				X180B38	7.25	0	7.65	1
	158	2.81177	1		1				X181B70	11.08	0	7.68	1
	160	16.1478	0		1				X183B75	7	1	7.55	1
	161	8.12868	1		1				X184B38	11	0	6.69	1
	162	15.3128	0		1				X185B44	11	0	7.33	1
	165	10.4422	1		1				X186B22	0.17	1	7.71	1
	170	13.3498	0		1				X188B13	11	0	7.51	1
	172	1.38809	1		1				X189B83	11	0	7.89	1
	174	13.7495	0		1				X18C56	10.75	0	7.26	1
	175	7.5948	1		1				X191B79	11	0	7.65	1
	176	12.5722	0		1				X192B69	7.92	0	6.23	1
	178	13.1745	0		1				X193B72	10.92	0	7.85	1
	179	12.7639	0		1				X194B60	3.58	0	7.48	1
	180	2.61465	1		1				X195B75	3	0	7.48	1
	181	10.8172	0		1				X196B81	10.92	0	7.25	1
	182	11.3183	0		1				X197B95	10.92	0	7.53	1
	183	11.8604	0		1				X198B90	10.92	0	7.47	1
	184	1.21013	1		1				X199B55	10.92	0	7.98	1
	185	7.3347	0		1				X19C33	0	1	7.36	1
	186	11.7399	0		1				X200B47	10.92	0	7.37	1
	187	12.5038	0		1				X201B68	10.92	0	7.81	1
	188	11.2635	0		1				X202B44	10.83	0	7.8	1
	189	12.0739	0		1				X203B49	10.83	0	7.08	1
	190	7.44969	0		1				X204B85	10.58	0	7.66	1
	191	12.7365	0		1				X205B99	4.42	1	7.43	1
	192	2.69678	1		1				X206C05	6.42	0	7.43	1
	193	11.833	0		1				X207C08	10.83	0	7.41	1
	194	12.4654	1		1				X208C06	0.08	0	7.45	1
	195	2.05065	0		1				X209C10	10.83	0	7.42	1
	196	11.1951	0		1				X210C72	10.83	0	7.84	1
	197	11.0472	0		1				X211C88	1.5	0	7.69	1
	198	9.33881	0		1				X212C21	10.83	0	7.78	1
	199	10.9076	0		1				X213C36	10.08	0	7.36	1
	200	10.768	0		1				X216C61	10.75	0	7.64	1
	201	11.2005	0		1				X217C79	10.75	0	7.6	1
	203	11.0363	0		1				X218C29	10.75	0	7.64	1
	205	10.1383	0		1				X21C28	10.67	0	7.31	1
	207	9.65366	0		1				X220C70	10.75	0	7.39	1
	208	10.6749	0		1				X221C14	10.67	0	7.03	1
	209	6.56537	1		1				X222C26	0.08	1	7.11	1
	213	1.97399	1		1				X223C51	9.92	1	7.71	1
	217	1.71663	1		1				X224C93	7.92	0	7.03	1
	218	2.34086	1		1				X225C52	10.75	0	7.83	1
	219	9.83162	0		1				X227C50	10.75	0	7.2	1
	224	10.0205	0		1				X229C44	10.67	0	7.15	1
	233	14.1218	0		1				X22C62	4.83	0	7.68	1
	237	1.15264	1		1				X230C47	0.5	1	7.73	1
	240	4.09582	1		1				X231C80	6.42	1	7.57	1
	243	9.9822	0		1				X232C58	1.75	1	7.92	1
	245	11.5455	0		1				X233C91	10.67	0	7.35	1
	246	4.17796	0		1				X234C15	10.67	0	7.48	1
	247	5.63724	0		1				X235C20	10.67	0	7.77	1
	248	4.93361	0		1				X236C55	10.67	0	7.55	1
	250	5.56879	0		1				X237C56	10.67	0	7.56	1
	252	9.12252	1		1				X238C87	10.67	0	7.38	1
	254	4.58864	1		1				X23C52	8.5	1	7.66	1
	256	8.98836	1		1				X240C54	2.42	1	7.79	1
	257	2.29706	1		1				X241C01	6.75	1	7.27	1
	258	5.11704	1		1				X242C21	10.58	0	7.3	1
	259	5.51677	1		1				X243C70	10.58	0	7.72	1
	260	8.3039	1		1				X244C89	7.25	1	7.64	1
	261	8.59411	0		1				X245C22	0	1	7.07	1
	263	2.22314	1		1				X246C75	10.17	0	7.42	1
	264	7.25257	0		1				X247C76	10.5	0	7.86	1
	265	6.78987	0		1				X248C91	10.5	0	7.51	1
	266	7.01164	0		1				X249C42	0.17	0	7.62	1
	267	6.9295	0		1				X24C30	10.67	0	7.14	1
	268	7.0883	0		1				X250C78	2.5	1	7.76	1
	269	0.936328	1		1				X251C14	10.5	0	7.33	1
	271	7.02259	0		1				X252C64	3.08	1	7.47	1
	272	7.25257	0		1				X253C20	8	0	7.39	1
	273	6.99795	0		1				X254C80	10.5	0	6.81	1
	274	5.92471	0		1				X255C06	10.5	0	7.51	1
	275	0.054757	0		1				X257C87	10.5	0	7.7	1
	276	0.648871	1		1				X258C21	10.33	0	7.25	1
	277	5.1143	0		1				X259C74	10.42	0	7.3	1
	278	5.31143	0		1				X260C91	10.42	0	7.87	1
	280	0.024641	0		1				X261C94	10.42	0	6.92	1
	281	7.34018	0		1				X262C85	10.42	0	7.63	1
	282	5.74401	0		1				X263C82	8.08	1	7.26	1
	283	5.32512	0		1				X265C40	10.42	0	7.21	1
	284	3.91513	1		1				X266C51	10.42	0	6.97	1
	285	5.77139	0		1				X267C04	10.33	0	7.61	1
	286	4.94456	0		1				X268C87	10.33	0	7.77	1
	287	6.06708	0		1				X26C23	1.17	1	7.81	1
	288	0.353183	1		1				X270C93	10.33	0	7.28	1
	290	4.97194	0		1				X271C71	1.17	1	7.62	1
	291	11.6523	0		1				X272C88	10.33	0	7.24	1
	292	8.36687	0		1				X274C81	10.33	0	7.14	1
	293	6.31348	0		1				X275C70	10.25	0	7.34	1
	294	6.14374	0		1				X277C64	8.58	0	7.33	1
	295	5.5551	0		1				X278C80	10.25	0	7.25	1
	296	0.325804	0		1				X27C82	6.83	0	7.6	1
	297	9.59617	0		1				X280C43	10.08	0	7.54	1
	298	9.45654	0		1				X282C51	9.92	1	7.3	1
	300	2.85284	1		1				X284C63	10.08	0	7.57	1
	301	9.3306	0		1				X286C91	10	0	7.35	1
	302	1.78234	0		1				X287C67	10	0	7.25	1
	303	9.1937	0		1				X288C57	10	0	6.61	1
	304	6.71047	1		1				X289C75	10	0	7.12	1
	305	9.54962	0		1				X28C76	10.5	0	7.58	1
	308	9.32238	0		1				X290C91	10	0	7.31	1
	309	8.56126	1		1				X291C17	0.92	0	7.05	1
	310	2.65571	0		1				X292C66	10	0	7.61	1
	311	4.21903	1		1				X294C04	10	0	7.74	1
	312	9.10335	0		1				X296C95	9.92	0	7.62	1
	313	6.05613	1		1				X297C26	9.92	0	7.04	1
	314	3.21971	1		1				X298C47	6.5	1	6.97	1
	315	8.24093	0		1				X301C66	9.92	0	7.61	1
	317	2.13826	1		1				X303C36	9.92	0	7.08	1
	318	2.33539	1		1				X304C89	2.58	1	7.16	1
	319	6.37098	1		1				X307C50	9.83	0	7.51	1
	320	9.89459	0		1				X308C93	2.25	1	7.13	1
	321	1.50034	1		1				X309C49	9.83	0	7.67	1
	322	6.705	0		1				X313A87	10.17	0	7.61	1
	323	8.80219	0		1				X316C65	10.75	0	7.23	1
	324	8.85969	0		1				X33C30	10.17	0	7.22	1
	325	8.85421	0		1				X34C80	10.17	0	7.45	1
	327	4.62149	1		1				X35C29	6.08	0	7.88	1
	330	5.19918	0		1				X36C17	10.08	0	7.38	1
	331	2.15743	1		1				X37C06	10	0	7.28	1
	332	7.99179	0		1				X39C24	10	0	7.3	1
	333	8.49555	0		1				X40C57	10	0	7.39	1
	334	7.69336	0		1				X41C65	9.92	0	7.46	1
	335	7.47707	0		1				X42C57	9.92	0	7.1	1
	336	7.40862	0		1				X43C47	9.92	0	7.28	1
	337	2.08624	0		1				X44A53	12.75	0	7.52	1
	339	16.5914	0		1				X45A96	12.75	0	7.7	1
	340	3.12115	1		1				X46A25	0	1	7.32	1
	341	1.73306	1		1				X47A87	10.58	1	7.74	1
	342	15.3511	0		1				X48A46	1.83	0	7.11	1
	343	6.60917	0		1				X49A07	6.67	1	7.87	1
	344	6.87474	0		1				X51A98	12.67	0	6.93	1
	345	6.99521	0		1				X52A90	12.67	0	7.47	1
	346	7.12115	0		1				X53A06	3.17	1	7.7	1
	347	4.72006	0		1				X55A79	3.25	0	7.06	1
	348	6.17112	0		1				X56A94	1.08	1	6.66	1
	349	6.46407	0		1				X58A50	1.33	1	7.08	1
	350	3.28542	0		1				X5B97	5.5	1	7.45	1
	351	6.52704	0		1				X60A05	0.67	1	6.61	1
	352	5.80972	0		1				X61A53	12.5	0	7.06	1
	353	4.84326	0		1				X62A02	0.25	1	7.3	1
	354	6.16016	0		1				X63A62	0.17	1	7.07	1
	355	6.04518	0		1				X64A59	12.42	0	7.38	1
	356	6.21492	0		1				X65A68	12.42	0	7.47	1
	357	5.82341	0		1				X67A43	0.92	1	7.33	1
	358	6.23956	0		1				X69A93	12.42	0	7.86	1
	359	6.0178	0		1				X6B85	0.58	1	7.45	1
	360	5.54962	0		1				X70A79	12	0	8.04	1
	361	5.34702	0		1				X72A92	12.33	0	7.76	1
	362	5.25941	0		1				X73A01	12.33	0	7.78	1
	364	18.0808	0		1				X74A63	5.92	1	7.17	1
	365	17.4867	0		1				X75A01	11.92	1	7.27	1
	366	17.1526	0		1				X76A44	0	1	6.9	1
	367	0.572211	1		1				X77A50	1.08	1	7.52	1
	368	9.56879	1		1				X79A35	0.83	0	7.55	1
	369	3.25804	1		1				X7B96	2.42	1	7.33	1
	370	9.99863	1		1				X82A83	2.58	0	7.25	1
	373	7.77276	0		1				X83A37	12.17	0	7.1	1
	374	2.68036	1		1				X84A44	12.17	0	7.72	1
	375	17.4209	0		1				X85A03	2.08	0	7.47	1
	377	8.5284	1		1				X86A40	12.17	0	7.82	1
	378	13.9192	0		1				X87A79	12.08	0	7.63	1
	379	13.8645	0		1				X88A67	12.08	0	7.62	1
	380	12.7392	0		1				X89A64	12.08	0	7.95	1
	381	7.77276	0		1				X8B87	11.33	0	6.95	1
	383	11.0828	0		1				X90A63	2.67	0	7.61	1
	388	7.22519	0		1				X94A16	11.08	1	7.3	1
	389	3.41958	1		1				X96A21	0.08	1	7.15	1
	390	6.80356	0		1				X99A50	10.5	0	6.93	1
	391	3.50992	0		1				X9B52	11.33	0	7.61	1
	392	6.17112	0		1
	393	5.57426	0		1
	394	5.70842	0		1
	395	11.2115	1		1
	396	10.2313	0		1
	397	4.7666	1		1
	398	8.42437	0		1
	401	1.52772	1		1
	403	6.75428	0		1
	404	7.57016	0		1
	107	2.54346	1		1
	109	3.19507	1		1
	111	1.27036	1		1
	118	5.23203	0		1
	4	12.9966	0		1
	6	11.1567	0		1
	7	10.1383	0		1
	8	8.80219	0		1
	9	10.2943	0		1
	11	5.80424	0		1
	12	7.85763	0		1
	13	8.16701	0		1
	14	8.23272	0		1
	17	7.86585	0		1
	26	6.97057	0		1
	27	5.18549	0		1
	28	6.24504	0		1
	29	11.3895	0		1
	36	10.1081	0		1
	38	7.35387	0		1
	39	11.0171	0		1
	45	1.08967	1		1
	48	1.02669	1		1
	51	4.90623	1		1
	56	4.69541	1		1
	57	2.29706	1		1
	58	1.12252	1		1
	59	4.62971	1		1
	60	4.89254	1		1
	61	2.68036	1		1
	62	0.807666	1		1
	71	1.9822	1		1
	72	3.02806	1		1
	73	2.14921	1		1
	75	2.20945	1		1
	76	2.12731	1		1
			78		243

## Sheet: S4
Table S4. Survival significant prognostic genes encoding WAVE complex and NDEL gene are correlated with expression of ABI1. METABRIC breast cancer Dataset (n=1904)
Correlated Gene	Spearman Correlation	p-value
BRK1	0.0802	0.000461
CYFIP1	0.114	5.09e-07
CYFIP2	-0.144	2.04e-10
WASF3	0.115	5.87e-07
NDEL1	0.0777	0.00069
RAC1	-0.036	0.133

## Sheet: S5
Table S5. Significance of association between the survival stratification grouping (by DMFS) and metastatic events (A,B) and our estimations of the probability of metastasis risk events(C,D)
A	Rosetta cohort (NCI cohort, van de Vijver al, 2002)					B	Metadata cohort (Ivshina et al, 2006; Miller et al, 2005 )
	Group, DMFS	all 7 probes, 3 groups					Group, DMFS	all 7 probes, 3 groups
	SWVg Score(log-rank p-value)	8.78e-12					SWVg Score(log-rank p-value)	4.49e-11
	coxph_g1_vs_g2	0.00337711					coxph_g1_vs_g2	6.48433e-07
	coxph_g1_vs_g3	2.29783e-10					coxph_g1_vs_g3	9.44288e-08
	coxph_g2_vs_g3	2.57644e-08					coxph_g2_vs_g3	0.0287
	n_group1	86					n_group1	135
	n_group2	171					n_group2	101
	n_group3	38					n_group3	13
	Kruskal-Wallis Test						Kruskal-Wallis Test
	2-sided p-value	7.02e-11					2-sided p-value	2.772e-08
C	K-M survival function	Low	Inter-mediate	High	Total	D	K-M survival function	Low	Inter-mediate	High	Total
	group 1	1	2	3			group 1	1	2	3
	Meta+	13	58	30	101		Meta+	20	44	8	72
	Meta-	73	113	8	194		Meta-	115	57	5	177
	Mets, total	86	171	38	295		Mets, total	135	101	13	249
	Probability of Metastasis risk event	0.151163	0.339181	0.789474			Probability of Metastasis risk event	0.148148	0.435644	0.615385
	Median, year	7.57	6.52	3.33			Median, year	1.25	7.92	10.5
	Mean, year	7.97	7.15	4.35			Mean, year	3.36462	6.70921	9.28763
	Confidence -95.000%	3.28875	6.50596	7.12565			Confidence -95.000%	0.842884	5.84498	8.74657
	Confidence +95.000%	5.40897	7.79759	8.80896			Confidence +95.000%	5.88635	7.57343	9.82868

## Sheet: S6
Table S6 . Abi1-based signature predicts distant metastatic events more accurately than commonly used clinical factors. Cox univariate and multivariate hazards proportional models analysis compars the ABI1-based 7-gene metastasis risk classifier (low, moderate, high risks by SVWg), ESR status (ER (+) , ER(-)), and lymph node status (LN(+), LN(-)) to predict metastatic events in the Rosetta cohort.
Univariate model	beta	HR (95% CI for HR)	p-value
Lymph nodal status (0,1)	-0.12	0.89 (0.6-1.3)	0.55
ESR1 status (1, 0)	-0.65	0.52 (0.34-0.8)	0.0026
ABI1-based 7-gene expression signature metastasis risk classifier	0.96	2.6 (1.9-3.4)	7.02e-11
(3 groups)
Multivariate model	beta	HR (95% CI for HR)	p-value
(3 groups)
Lymph nodal status (0,1)	-0.086	0.92 (0.62-1.4)	0.67
ESR1 status (1,0)	-0.63	0.53 (0.35-0.82)	0.004
ABI1-based 7-gene expression signature metastsis risk classifier	0.92	2.4 (1.7-3.5)	2.2e-10
(1,2, 3 )

## Sheet: S7
Table S7. Basal-like vs. luminal cell type markers in primary breast tumors of Abi1 KO mice
Mouse ID		G144		G164		G184		G174
Genotype		fl/wt		fl/wt		fl/fl		fl/fl		Fold Change Depletion		Ratio	Treatment Effect*	Breast cancer subtype
Cre		-		+		-		+		Heterozygous	Homozygous
Gene expression (RNA-seq from primary tumors)	Krt14		2425		7762		9447		3127	3.2	0.33	9.67	yes	basal
	Vim		23206		34115		49031		30226	1.47	0.62	2.38	yes	basal
	Krt8		96334		82757		104627		87764	0.86	0.84	1.02	no	Luminal
	Krt18		102915		93062		110645		99089	0.9	0.89	1.01	no	Luminal
	Sox9		9053		9355		12069		11021	1.03	0.91	1.13	no	Luminal progenitor
	Estr1		3501		3685		5312		3067	1.05	0.58	1.82	no	Luminal

## Sheet: S8
Table S8. Mouse breast pathology Ki67 and grading data
Healthy controls <20 weeks
Healthy controls	Mouse number	Tissue type	Genotype	Age of mouse	Ki-67,%	Ki-67	Grade of worst breast lesion*	Presence of satellite nodules	Comments
42	G279-4	Breast	non tumor control	17	6	no tumor	N/A	N/A	Normal breast, intraparenchymal LN
43	G286-4	Breast	non tumor control	17	6	no tumor	N/A	N/A	Normal breast, intraparenchymal LN
44	G293-4	Breast	non tumor control	17.14	14	no tumor	N/A	N/A	Normal breast, intraparenchymal LN
45	G294-4	Breast	non tumor control	17.14	16	no tumor	N/A	N/A	Normal breast, intraparenchymal LN
46	G300-4	Breast	non tumor control	17.14	7	no tumor	N/A	N/A	Normal breast, intraparenchymal LN
47	G301-4	Breast	non tumor control	17.14	3	no tumor	N/A	N/A	Normal breast, intraparenchymal LN
48	G303-4	Breast	non tumor control	17.14	7	no tumor	N/A	N/A	Normal breast parenchyma
Healthy controls >20 weeks
Healthy controls	Mouse number	Tissue type	Genotype	Age of mouse	Ki-67,%	Ki-67	Grade of worst breast lesion*	Presence of satellite nodules	Comments
56	G203-4	Breast	healthy control	21.14	15	no tumor	N/A	N/A	Normal breast, intraparenchymal LN
62	G217-4	Breast	non tumor control	21			N/A	N/A	Normal breast, intraparenchymal LN
66	G221-4	Breast	non tumor control	21.3	15	no tumor	N/A	N/A	Normal breast, intraparenchymal LN
67	G238-4	Breast	non tumor control	21	6	no tumor	N/A	N/A	Normal breast, intraparenchymal LN
68	G245-4	Breast	non tumor control	21	6	no tumor	N/A	N/A	Normal breast parenchyma
69	G262-4	Breast	non tumor control	21	9	no tumor	N/A	N/A	Normal breast parenchyma, intraparenchymal LN
70	G270-4	Breast	non tumor control	21.3	3	no tumor	N/A	N/A	Normal breast parenchyma, intraparenchymal LN
71	G274-4	Breast	non tumor control	21.3	11	no tumor	N/A	N/A	Normal breast parenchyma, intraparenchymal LN
74	G194-4	Breast	non tumor control	26.14	8	no tumor	N/A	N/A	Normal breast parenchyma
Homozygous controls < 20 weeks
Homozygous controls	Mouse number	Tissue type	Genotype	Age of mouse	Ki-67,%		Grade of worst breast lesion*	Presence of satellite nodules	Comments
32	G281-9	Breast	hom control	17.3	24		3	Yes	Cribriform and solid growth patterns, apoptotic tumor cells, but no large areas of necrosis
33	G284-6	Breast	hom control	17	51		4	No, but continuous tumor	Sheet like growth, mitotically active with atypical mitoses, many single apoptotic tumor cells but no confluent areas of necrosis
34	G285-9	Breast	hom control	17	47	in DCIS area	2	N/A all in situ	High grade MIN/DCIS with cribriform and solid patterns, single apoptotic tumor cells without large areas of comedonecrosis
99	G335-4	Breast	hom control	17	83		2	N/A all in situ	DCIS, intermediate nuclear grade. Also an intraparenchymal LN
Homozygous controls >20 weeks
Homozygous controls	Mouse number	Tissue type	Genotype	Age of mouse	Ki-67,%	Ki-67	Grade of worst breast lesion*	Presence of satellite nodules	Comments
7	G113-6	Breast	hom control	21.6	68		4	Present	Abundant apoptotic tumor cells
15	G184-8	Breast	hom control	22.9	39		4	Present	Majority of tumor with solid growth, comedonecrosis, and abundant apopotic tumor cells
16	G113-4	Breast	hom control	24.7	47		4	Present	Majority of tumor with solid growth, comedonecrosis, and abundant apopotic tumor cells
17	G111-8	Breast	hom control	24.7	32		3	0	Well-differentiated, tubular growth
18	G111-1	Breast	hom control	24.7	61		4	Present	Poorly differentiated, comedo and infarct like necrosis
20	G208-8	Breast	hom control	21.14			4	No	Squamous differentiation of de-differentiated tumor
28	G246-8	Breast	hom control	21			4	Yes	Squamous differentiation of de-differentiated tumor
49	G208-8	Breast	hom control	21.14	61		4	No	Mostly well-differentiated, focal solid component
51	G227-6	Breast	hom control	21.14	57		4	No	Solid growth
52	G246-8	Breast	hom control	21	50		3	No	Mostly well-differentiated, 2 focal solid areas.
53	G256-6	Breast	hom control	21.3	31		3	No	Mostly DCIS/MIN, large areas of tubular growth/early carcinoma
54	G260-6	Breast	hom control	21.3	22		1	N/A	Normal breast parenchyma, adenosis with a sclerosing component
55	G278-3	Breast	hom control	21.42	28		3	No	Mostly tubular growth, possible DCIS on periphery, but may be part of main lesion
83	G184-8	Breast	hom control	22.86			4	N/A	Mostly solid, cells uniform and not too pleomorphic, foci of DCIS with comedonecrosis
96	G181-9	Breast	hom control	26	44		4	No	Mostly tubular growth, fused in solid areas
Heterozygous controls <20 weeks
Heterozygous controls	Mouse number	Tissue type	Genotype	Age of mouse	Ki-67,%	Ki-67	Grade of worst breast lesion*	Presence of satellite nodules	Comments
4	G183-4	Breast	het control	18	73		4	Present	Multiple foci of solid tumor with comedonecrosis seen
6	G128-8	Breast	het control	18	14		3	0	Intermediate grade tumor
11	G201-6	Breast	het control	14	31		3	0	Microinvasion, mostly intraepithelial neoplasia
50	G264-4	Breast	het control	17.14		13% (no tumor)	1	N/A	Adenosis with a sclerosing component
57	G249-4	Breast	het control	17.14		23% (no tumor)	1	N/A	Normal breast parenchyma, adenosis with a sclerosing component
63	G249-1	Breast	het control	17.14	29		3	No	Well-differentiated
72	G289-4	Breast	het control	17.14		14% (no tumor)	1	N/A	Normal breast parenchyma, intraparenchymal LN
73	G299-3	Breast	het control	17.14	58		4	No	Large solid component with comedonecrosis
75	G311-4	Breast	het control	17	30		2	N/A all in situ	Low grade DCIS, low nuclear grade, no necrosis
76	G312-4	Breast	het control	17	29		1	N/A	Atypical ductal hyperplasia.
84	G288-8	Breast	het control	17.14			3	No	Minimally invasive? Mostly DCIS?
95	G128-4	Breast	het control	18.14	36		2	N/A all in situ	DCIS, intermediate nuclear grade. Sclerosing adenosis also present.
Heterozygous controls >20 weeks
Heterozygous controls	Mouse number	Tissue type	Genotype	Age of mouse	Ki-67,%	Ki-67	Grade of worst breast lesion*	Presence of satellite nodules	Comments
8	G144-8	Breast	het control	20	46		4	Present	Abundant apoptotic tumor cells
23	G202-9	Breast	het control	21.14	48		4	Yes	Comedonecrosis present
29	G236-1	Breast	het control	21	56		4	Yes	Solid pattern with minimal necrosis, no squamoid differentiation
30	G261-3	Breast	het control	21.3	60		3	No	Primarily MIN with microinvasion, tumor has tubular pattern and is low grade
31	G235-5	Breast	het control	21	68		4	No, but continuous tumor	High grade tumor, mostly solid and cribriform with extensive comedonecrosis
65	G288-4	Breast	het control	21.14	52	hotspots	4	No	Well-differentiated and solid areas
85	G223-2	Breast	het control	21.3	39		4	No	Mostly solid, sheet-like growth
86	G232-1	Breast	het control	21	35		3	No	Tubular growth, well-differentiated
87	G236-1	Breast	het control	21			4	No	Solid growth with numerous mitotic figures
94	G144-8	Breast	het control	20			4	No	Solid tumor with a small amount of comedonecrosis
Heterozygous KO <20 weeks
Heterozygous KO	Mouse number	Tissue type	Genotype	Age of mouse	Ki-67,%	Ki-67	Grade of worst breast lesion*	Presence of satellite nodules	Comments
77	G271-5	Breast	het KO	17.86	52		4	N/A	Solid component is mitotically active
78	G290-3	Breast	het KO	17.14	30		2	N/A all in situ	Low grade DCIS, low nuclear grade, no necrosis
79	G292-6	Breast	het KO	17.14	34		4	No	Mostly tubular growth, some fusion/solid component
80	G297-4	Breast	het KO	17.14	34		2	N/A all in situ	Low grade DCIS, low nuclear grade, no necrosis, sclerosing adenosis?
81	G298-1	Breast	het KO	17.14	26		1	N/A	Adenosis
82	G306-4	Breast	het KO	17	35		3	N/A	Focus of tumor with surrounding normal appearing breast parenchyma and intraparenchymal LN
Heterozygous KO >20 weeks
Heterozygous KO	Mouse number	Tissue type	Genotype	Age of mouse	Ki-67,%	Ki-67	Grade of worst breast lesion*	Presence of satellite nodules	Comments
1	G129-8	Breast	het KO	26	17		3	0	A late early or an early late carcinoma - although the invasive component is large, the tumor is mostly well-differentiated with predominantly tubular/acinar formations with little solid phase growth
12	G164-3	Breast	het KO	23.9	36		4	Present	Well and poorly differentiated areas, focal papillary growth pattern
13	G164-1	Breast	het KO	23.9	52		4	Present	Mostly well-differentiated, two high grade foci with solid growth and comedonecrosis
14	G165-1	Breast	het KO	25.6	49	avg (lower areas and hotspots of >90% staining)	4	Present	Mostly tubular growth, focal endophytic papillary growth, focal solid areas (don't make up discrete nodules)
22	G199-5	Breast	het KO	21.14	72		4	Yes	Squamous differentiation of de-differentiated tumor
27	G251-9	Breast	het KO	21	34		3	No	Mostly tubular growth
89	G251-9	Breast	het KO	21			4	No	Tubular growth, coalescing to areas of solid growth
90	G257-9	Breast	het KO	21.3	42		2	N/A all in situ	High grade DCIS
91	G258-6	Breast	het KO	21.3	47		4	No, all continuous tumor	Mostly solid tumor growth
92	G282-6	Breast	het KO	21	56		4	No, all continuous tumor	Solid growth, highly mitotically active
93	G287-9	Breast	het KO	21		9% (no tumor)	0	N/A	Normal breast parenchyma
97	G185-3	Breast	het KO	26	59		4	No, all continuous tumor	High grade tumor with extensive necrosis
Homozygous KO <20 weeks
Homozygous KO	Mouse number	Tissue type	Genotype	Age of mouse	Ki-67,%	Ki-67	Grade of worst breast lesion*	Presence of satellite nodules	Comments
10	G180-8	Breast	hom KO	15.9	66		4	Present	Focal areas with a well-differentiated tubular growth pattern, but also contains areas with solid growth and comedonecrosis, overall intermediate grade but has low and higher grade components
24	G213-10	Breast	hom KO	17			3	No	mostly MIN/DCIS, microinvasion
25	G215-6	Breast	hom KO	17			4	No	High mitotic activity in solid areas
26	G216-4	Breast	hom KO	17			2	No	Adenosis with foci of MIN present, no carcinoma
35	G213-10	Breast	hom KO	17	69	representative tumor, up to 90% focally	4	No, but continuous tumor	Well-formed neoplastic glands with solid tumor within the center of the section of higher nuclear grade
36	G215-6	Breast	hom KO	17	68		4	No	High grade nuclei, single cell necrosis, abundant mitotic activity
37	G216-4	Breast	hom KO	17	62	in DCIS area	2	N/A all in situ	Solid and cribriform type MIN/DCIS
38	G275-1	Breast	hom KO	17.14	42		3	No	Well-differentiated, tubular growth
39	G277-4	Breast	hom KO	17.14	21		1	No	Adenosis
40	G295-9	Breast	hom KO	17.14	58		4	No	Solid tumor with extensive necrosis
41	G315-9	Breast	hom KO	17	45		2	N/A all in situ	Solid type DCIS
Homozygous KO >20 weeks
Homozygous KO	Mouse number	Tissue type	Genotype	Age of mouse	Ki-67,%	Ki-67	Grade of worst breast lesion*	Presence of satellite nodules	Comments
2	G140-8	Breast	hom KO	26	45		4	Present	Anaplastic tumor with extensive solid growth and comedonecrosis
3	G125-6	Breast	hom KO	26	58		4	Present	Predominantly solid growth, necrotic focus ~1% of total tumor
5	G174-1	Breast	hom KO	20	28		3	0	Single tumor with predominantly tubular/acinar formations
9	G145-8	Breast	hom KO	21.9	48		4	Present	Abundant comedonecrosis and apoptotic tumor cells
19	G207-3	Breast	hom KO	21.14	37		3	No	Predominantly tubular pattern, single cell apoptoses present
21	G209-1	Breast	hom KO	21.14	54		3	No	Predominantly tubular growth pattern
58	G231-1	Breast	hom KO	21	56		3	No	Well-differentiated, difficult to determine if invasive, but appears to be a carcinoma with tubular growth pattern
59	G234-6	Breast	hom KO	21	36		4	No	Sheet-like growth and areas of well-differentiated, tubular growth
60	G267-3	Breast	hom KO	21.14	76		4	Yes	High grade tumor with extensive necrosis
61	G269-8	Breast	hom KO	21.3	39		3	No	Well-differentiated, mostly tubular growth
64	G268	Breast	hom KO	21.3	47		4	No	Sheet-like growth, lobular and squamoid
88	G190-4	Breast	hom KO	25.42	41		2	N/A all in situ	DCIS, small amount of comedonecrosis
98	G125-6	Breast	hom KO	26			4	No, all continuous tumor	Mostly solid growth, sheet-like
*	Grading of breast lesions:
0	Normal breast parenchyma
1	Hyperplasia - densely packed lobules, basement membrane intact, bland cytology but increased N/C ratio
2	Mammary intraepithelial neoplasia - florid epithelial proliferation, basement membrane intact, leukocyte infiltration
3	Early carcinoma - early stromal infiltration, nuclear pleomorphism, looks like HG DCIS with early stromal invasion
4	Late carcinoma - solid sheet growth, lack of acini, prominent nucleoli, multiple invasive tumor nodules

## Sheet: S9
	Table S9. Data and statistical analysis of pulmonary node metastases size characteristics
	A. Sizes of distinct metastatic nodes (um^2) in the lung samples used for analysis
	fl/wt Cre-	G202	G202__fl.wt.cre1	1802.24	2402.99	2603.24	3003.74	3604.49	3804.74	4004.98	4004.98	4205.23	5006.23	5206.48	5406.73	5606.98	5807.23	5807.23	5807.23	5807.23	6007.48	6207.73	6407.97	6608.22	6608.22	6608.22	6808.47	7208.97	7609.47	7609.47	8009.97	8210.22	8210.22	8610.72	9011.21	9211.46	9211.46	9211.46	9411.71	9411.71	9611.96	9812.21	10012.5	10012.5	10212.7	10413	10613.2	10813.5	11013.7
			G202__fl.wt.cre2	1020.72	2211.55	2211.55	3062.15	3062.15	3232.27	3742.63	3912.75	4082.87	4252.99	4423.11	4423.11	4423.11	4933.46	4933.46	5103.58	5443.82	5443.82	5613.94	5613.94	5613.94	5954.18	6124.3	6464.54	6634.66	6634.66	6804.78	7145.02	7145.02	7145.02	7315.14	7315.14	7655.38	7825.49	8335.85	8335.85	8505.97	8505.97	8505.97	8846.21	8846.21	9186.45	9356.57	9356.57	10037	10547.4
			G202__fl.wt.cre3	2689.67	2868.98	3944.85	4303.48	4482.79	5020.72	5200.03	5737.97	5737.97	5917.28	5917.28	6096.59	6096.59	6096.59	6096.59	6455.21	6634.52	6813.84	7351.77	7710.39	7710.39	7889.7	8248.33	8427.64	8427.64	8427.64	8427.64	8427.64	8606.95	8786.26	8965.57	9503.51	10041.4	10220.8	10220.8	10400.1	10579.4	10579.4	10758.7	11117.3	11296.6	11655.2	11834.6	12372.5	12551.8	12910.4
	fl.wt.cre+	G251	G251__fl.wt.cre1	1979.27	3016.02	3016.02	3204.52	3581.53	3581.53	3958.53	3958.53	4147.03	5183.79	5466.54	5843.54	6032.05	7634.31	7917.06	8011.31	8011.31	8105.56	8671.07	8671.07	9330.82	9802.07	10179.1	10838.8	10933.1	11121.6	11310.1	11404.3	12441.1	15174.4	15268.6	17059.4	17813.4	18378.9	18567.4	20358.2	20452.4	21394.9	24599.4	26673	26767.2	28275.2	34401.5	35721	36286.5	37794.5
			G251__fl.wt.cre2	2418.7	3325.72	3325.72	3476.89	3476.89	4081.56	4232.73	4837.41	5744.42	6046.76	6197.93	7104.94	7256.11	7407.28	8011.96	8011.96	8314.3	8918.97	9372.48	9372.48	9825.99	9977.16	10884.2	11035.3	12395.9	12395.9	12395.9	12395.9	13000.5	13000.5	13454	14512.2	14814.6	15570.4	15721.6	16326.3	16779.8	17233.3	18896.1	19198.5	19652	19803.1	23128.9	23431.2	23431.2	25547.6
			G251__fl.wt.cre3	3847.89	4074.24	4187.41	4526.94	6677.23	7016.75	7016.75	7469.44	7922.14	8374.83	9619.74	10638.3	11091	11883.2	13354.5	13580.8	13694	14712.5	15052.1	16297	16636.5	17315.5	17768.2	18220.9	18220.9	18900	19239.5	19465.8	19692.2	21050.2	21842.5	26822.1	27048.4	28406.5	28519.7	28632.9	29311.9	31462.2	31914.9	32367.6	32933.5	33612.5	33838.8	34291.5	34631.1	38931.6
	fl/fl Cre-		G184__fl.fl.cre1	1170.9	1405.08	2107.62	2107.62	2107.62	2341.8	2575.98	2575.98	2810.16	2810.16	2810.16	3044.34	3044.34	3278.52	3278.52	3746.88	3746.88	3981.06	3981.06	4215.24	4215.24	4683.6	4683.6	4917.78	5151.96	5151.96	5151.96	5386.14	5386.14	5620.32	5620.32	5620.32	5620.32	5620.32	5620.32	5620.32	5854.5	5854.5	5854.5	6088.68	6088.68	6322.86	6322.86	6557.04	6557.04	6557.04
		G184	G184__fl.fl.cre1	1730.01	2595.01	2595.01	2811.27	2811.27	3027.52	3892.52	4108.77	4108.77	4325.03	4325.03	4325.03	4325.03	4325.03	4541.28	4757.53	4757.53	4973.78	5190.03	5406.28	5406.28	5838.78	6055.04	6055.04	6055.04	6055.04	6055.04	6271.29	6271.29	6271.29	6271.29	6487.54	6487.54	6703.79	6703.79	6703.79	7136.29	7352.54	7785.05	8001.3	8217.55	8217.55	8650.05	8866.3	8866.3	8866.3
			G184__fl.fl.cre1	3662.11	3662.11	4150.39	4638.67	4638.67	5126.95	5126.95	5126.95	5615.23	6103.52	6347.66	6347.66	6347.66	6591.8	6591.8	7324.22	7568.36	7568.36	7812.5	8056.64	8056.64	8056.64	8300.78	8300.78	8544.92	8789.06	8789.06	8789.06	9277.34	9277.34	9521.48	9765.62	10009.8	10009.8	10253.9	10253.9	10498	10742.2	10986.3	10986.3	11230.5	11474.6	11718.8	11718.8	11962.9	11962.9
	fl/fl Cre+	G209	G209__fl.fl.cre1	828.178	1757.35	1979.55	2060.35	2080.55	2262.34	2545.13	3191.52	3373.31	3494.51	3777.3	4060.09	4140.89	4625.68	5332.66	6665.82	7736.4	8746.37	10180.5	11473.3	15775.8	20138.9	20219.7	20381.3	24441.4	29390.2	34985.5	35833.9	83444
			G209__fl.fl.cre1	17556.2	642.301	1420.85	1790.66	1868.51	2763.84	4106.83	4612.89	4768.6	4943.77	5644.46	6637.11	7435.12	8602.94	9498.27	9848.62	10568.8	14364.2	16018.6	26022.9	26198.1	27307.5	30402.2	31881.5	32445.9	35190.3	44046.3	50508.2
			G209__fl.fl.cre1	8621.07	8901.76	10565.8	13312.5	14736	16680.8	23317	70291.8	71374.5	79755	119392
	B. Goodnes-off fit analysis of the frequency distribution of pulmany node metastatses size (See details regading to mathematical model and paramerization in Methods and Fig. 6.
	Frequency Distribution:	f (x)=y0+a*exp(-0.5*(ln(x/x0)/b)^2)
	Datasets	G202__fl/wt_heterozygous_Cre-						G251_fl/wt heterozygous_Cre+						G184.fl/fl_homozygous_ Cre-						G209_homozygous_fl/fl_Cre+
		Rsqr = 0.830	Adj Rsqr = 0.827					Rsqr = 0.7136	Adj Rsqr = 0.703					G184.fl/fl_homozygous_ Cre(-)	Adj Rsqr = 0.8369					Rsqr = 0.5292	Adj Rsqr = 0.498
	Standard Error of Estimate = 1.7893						Standard Error of Estimate = 1.1800						Standard Error of Estimate = 2.2186						Standard Error of Estimate = 1.1022
		Coefficient	Std. Error	t-test	P			Coefficient	Std. Error	t-test	P			Coefficient	Std. Error	t-test	P			Coefficient	Std. Error	t--test	P
	a	14.4845	0.5898	24.5588	<0.0001			6.1307	0.4536	13.5159	<0.0001			20.5035	0.5897	34.7677	<0.0001			4.718	0.7699	6.1281	<0.0001
	b	0.9201	0.0492	18.6898	<0.0001			0.8687	0.0887	9.7927	<0.0001			1.1933	0.0463	25.7628	<0.0001			1.8748	0.4714	3.9772	0.0004
	x0	7.6862	0.4285	17.9368	<0.0001			6.3	0.5818	10.829	<0.0001			8.5893	0.4889	17.568	<0.0001			1.2642	0.9924	1.2738	0.2122
	y0	1.2486	0.213	5.8616	<0.0001			1.0891	0.202	5.3919	<0.0001			1.073	0.208	5.1601	<0.0001			0	0	0	0
	Analysis of Variance:
		DF	SS	MS	F	P		DF	SS	MS	F	P		DF	SS	MS	F	P		DF	SS	MS	F	P
	Regression	3	2313.26	771.086	240.856	<0.0001		3	284.575	94.8582	68.123	<0.0001		3	7594.15	2531.38	514.269	<0.0001		2	42.3404	21.1702	17.4266	<0.0001
[truncated: 413 more columns]

## Sheet: S10
Table S10. Primary tumor size kinetic data. The sample are ranked-order by time and cumulative tumor size at week 6.
fl/fl Cre-	Animal	w0	w1	w2	w3	w4	w5	w6	kinetic type	fl/fl Cre+		w0	w1	w2	w3	w4	w5	w6	kinetic type
1	G260	1.5	1.5	0.5	1.5	0.5	1	1.5	d/slow		G234	0.5	0.5	1.5	8.5	2	1.5	2	d/slow
2	G256	1	5.5	0.5	2	2	1.5	6.85	d/slow		G267	1.5	1.5	1.5	1.5	1.5	2	2	d/slow
3	G335	1.5	4	8.96	5	5	4.47	14.73	d/slow		G269b	0.5	0.5	1	1	1	3.36	3.69	d/slow
4	G246	0.5	9.35	6.07	15.9	24.97	26.64	27.43	d/slow		G231	5	14.61	1.5	5.5	9	8.5	18.63	slow
5	G281	1.5	1.5	2	2.5	9.5	5.65	49.29	slow		G209	0.5	1	0.5	4.24	3.47	5.61	21.21	slow
6	G278	1	2.5	2.5	9	21.97	33.5	58.44	slow		G215	0.5	1	0.5	3	15.66	20.57	21.24	slow
7	G184a	0.5	1	2.55	2.56	9.18	15.23	63.53	slow		G207	1	1.5	25.34	19.7	24.04	19.87	93.25	fast
8	G181	2	6.37	5.82	15.01	21.29	132.63	84.51	slow		G269a	0.5	0.5	5.5	6.55	9	150.05	182.82	fast
9	G113	0.5	1	28.3	212.82	182.07	375.83	150.38	fast		G190	1.5	1.5	2.61	3	28.49	76.07	299.72	fast
10	G227	0.5	8.22	49.64	31.92	51.63	152.23	212.99	fast		G140	1	2	67.03	85.03	123.12	301.89	369.51	fast
11	G111	0.5	7.502	41.45	53.4	109.76	99.64	236.97	fast		G125	144.5	151.29	189.62	371.38	250.26	437.48	486.11	fast
12	G208	3.56	14.63	53.57	76.18	122.45	230.48	377.61	fast		G145	3.56	7.26	27.01	39.53	49.23	337.63	866.6	fast
13	G284	5.5	0.5	9	4.62	56.86	147.7	402.53	fast		G174	4.23	6.86	5	20.18	359.49	530.94	1436.61	fast
	Total	20.06	63.572	210.86	432.41	617.18	1226.5	1686.76				164.79	190.02	328.61	569.11	876.26	1895.47	3803.39
fl/wt Cre-	Animal	w0	w1	w2	w3	w4	w5	w6	kinetic type	fl/wt Cre+	Animal	w0	w1	w2	w3	w4	w5	w6	kinetic type
1	G249	0.5	0.5	8.5	8	4.5	16.5	7.58	d/slow		G129	0.5	0.5	11.3	0.5	0.5	0.5	0.5	d/slow
2	G235	0.5	5	5	1.5	1.5	2.5	9.5	slow		G287	1.5	1	1.5	1.5	3	10	12.5	slow
3	G223	1.5	1.5	1.5	6.5	10	21	20	slow		G257	1.5	1.5	1	1.5	0.5	1	23.88	slow
4	G236	1	5	16.38	18.32	13.37	37.4	50.6	slow		GG251	1	1.5	9	6	10	20.03	28.62	slow
5	G288	1.5	0.5	1.5	3.05	1.47	14.32	120.07	fast		G282	0.5	1	2	2	2	7.5	28.76	slow
6	G202	1	2	20.08	3.15	52.77	107.53	199.18	fast		G165	0.5	1.21	4.83	13.26	0.5	4.69	37.24	slow
7	G232	13.94	13.81	23.32	82.92	105.3	200.5	346.56	fast		G185	0.5	1	2	2.5	4.43	2.5	54.79	slow
8	G184	0.5	35.43	45.35	84.61	689.19	629.35	624.93	fast		G199	0.5	1	1.5	1.5	1.5	16.88	66.85	slow
9	G144	48.74	53.51	110.15	187.96	302.16	487.47	869.64	fast		G292	1.5	1	2	7.55	8.8	53.42	76.01	slow
10	G128	1	1	88.82	283.58	376.59	598.9	1056.34	fast		G164	1	0.5	6.37	18.8	32.55	59.96	286.54	fast
11	G299	1.5	1.5	1	37.38	248.81	680.39	2020.27	fast		G271	1.5	5.5	6	32.57	80.56	373.11	615.62	fast
	Total	71.68	119.75	321.6	716.97	1805.66	2795.86	5324.67			Total	10.5	15.71	47.5	87.68	144.34	549.59	1231.31
Notice: 85 mm^3 is empirical cut-off value for the comparative analysis of dormancy/slow-rate (d/slow) and fast- rate growing tumors . Red color indicates the tumor volume more than 9 mm^3.
